# Supplementary material for: High Fructose Intake Contributes to Elevated Diastolic Blood Pressure in Adolescent Girls: Results from The HELENA Study
Source: Nutrients. 2021 Oct 15;13(10):3608. doi: 10.3390/nu13103608 (PMC8538236; doi:10.3390/nu13103608)
Supplement: Supplementary file 1 [file nutrients-13-03608-s001.zip]

Archive with 1 entries (1 files):
- nutrients-1358775-supplementary.pdf
